# Supplementary material for: Association Between Social Participation, Physical Activity, and Intrinsic Capacity Decline: Empirical Evidence from the CHARLS
Source: Healthcare (Basel). 2026 Apr 3;14(7):936. doi: 10.3390/healthcare14070936 (PMC13073356; doi:10.3390/healthcare14070936)
Supplement: Supplementary file 1 [file healthcare-14-00936-s001.zip]

Archive with 1 entries (1 files):
- Revised Supplementary Documents.pdf
